# Supplementary material for: Plant-Based Alternatives Need Not Be Inferior: Findings from a Sensory and Consumer Research Case Study with Cream Cheese
Source: Foods. 2024 Feb 13;13(4):567. doi: 10.3390/foods13040567 (PMC10887787; doi:10.3390/foods13040567)
Supplement: Supplementary file 1 [file foods-13-00567-s001.zip]

Archive with 1 entries (1 files):
- foods-2851570-supplementary.pdf
